# Supplementary material for: How to Get the Most out of Your Curation Effort
Source: PLoS Comput Biol. 2009 May 22;5(5):e1000391. doi: 10.1371/journal.pcbi.1000391 (PMC2678295; doi:10.1371/journal.pcbi.1000391)
Supplement: Dataset S1 — Full dataset produced by the two-round annotation effort described in this study. (1.79 MB ZIP) [file pcbi.1000391.s002.zip]

Archive with 13 entries (10 files):
- annotation-data/
- annotation-data/.DS_Store
- __MACOSX/
- __MACOSX/annotation-data/
- __MACOSX/annotation-data/._.DS_Store
- annotation-data/8-5.mat
- annotation-data/additional5.html
- __MACOSX/annotation-data/._additional5.html
- annotation-data/indices.mat
- annotation-data/original8.html
- annotation-data/patterns8.mat
- annotation-data/read-me.doc
- __MACOSX/annotation-data/._read-me.doc
