# Supplementary material for: How to Get the Most out of Your Curation Effort
Source: PLoS Comput Biol. 2009 May 22;5(5):e1000391. doi: 10.1371/journal.pcbi.1000391 (PMC2678295; doi:10.1371/journal.pcbi.1000391)
Supplement: Dataset S2 — Complete set of MatLab programs required to estimate model parameters (under both models described here) and to compute the posterior distribution of correct annotation values. (0.62 MB ZIP) [file pcbi.1000391.s003.zip]

Archive with 98 entries (95 files):
- annotation-scripts/
- annotation-scripts/.DS_Store
- __MACOSX/
- __MACOSX/annotation-scripts/
- __MACOSX/annotation-scripts/._.DS_Store
- annotation-scripts/8-5.mat
- annotation-scripts/allPatternsA.m
- __MACOSX/annotation-scripts/._allPatternsA.m
- annotation-scripts/analyseDimension.m
- __MACOSX/annotation-scripts/._analyseDimension.m
- annotation-scripts/B2A.m
- annotation-scripts/best-estimates-Bt.mat
- annotation-scripts/computePosteriorA.m
- __MACOSX/annotation-scripts/._computePosteriorA.m
- annotation-scripts/computePosteriorBt.m
- __MACOSX/annotation-scripts/._computePosteriorBt.m
- annotation-scripts/estimate_all_Bt.m
- __MACOSX/annotation-scripts/._estimate_all_Bt.m
- annotation-scripts/EstimateA.m
- __MACOSX/annotation-scripts/._EstimateA.m
- annotation-scripts/EstimateB.m
- __MACOSX/annotation-scripts/._EstimateB.m
- annotation-scripts/EstimateBt.m
- __MACOSX/annotation-scripts/._EstimateBt.m
- annotation-scripts/estimateOmegas.m
- annotation-scripts/estimateOmegas8.m
- annotation-scripts/expectedPattern.m
- annotation-scripts/expPat.m
- __MACOSX/annotation-scripts/._expPat.m
- annotation-scripts/generateData.m
- annotation-scripts/generateDataA.m
- __MACOSX/annotation-scripts/._generateDataA.m
- annotation-scripts/generateDataB.m
- __MACOSX/annotation-scripts/._generateDataB.m
- annotation-scripts/generateOmegas.m
- annotation-scripts/getAlphas.m
- __MACOSX/annotation-scripts/._getAlphas.m
- annotation-scripts/getBeta.m
- annotation-scripts/indices.m
- __MACOSX/annotation-scripts/._indices.m
- annotation-scripts/indices.mat
- annotation-scripts/likeA.m
- __MACOSX/annotation-scripts/._likeA.m
- annotation-scripts/likeA8.m
- __MACOSX/annotation-scripts/._likeA8.m
- annotation-scripts/likeB.m
- __MACOSX/annotation-scripts/._likeB.m
- annotation-scripts/likeB8.m
- __MACOSX/annotation-scripts/._likeB8.m
- annotation-scripts/likeBt.m
- __MACOSX/annotation-scripts/._likeBt.m
- annotation-scripts/likeBt8.m
- __MACOSX/annotation-scripts/._likeBt8.m
- annotation-scripts/p2str.m
- __MACOSX/annotation-scripts/._p2str.m
- annotation-scripts/patternFrequencies.m
- __MACOSX/annotation-scripts/._patternFrequencies.m
- annotation-scripts/patternFrequenciesBt.m
- __MACOSX/annotation-scripts/._patternFrequenciesBt.m
- annotation-scripts/patterns5.mat
- annotation-scripts/patterns8.mat
- annotation-scripts/plotAccuraciesBt.m
- __MACOSX/annotation-scripts/._plotAccuraciesBt.m
- annotation-scripts/plotGammas.m
- __MACOSX/annotation-scripts/._plotGammas.m
- annotation-scripts/posteriors.mat
- annotation-scripts/prior.m
- annotation-scripts/probGivenTrueB.m
- __MACOSX/annotation-scripts/._probGivenTrueB.m
- annotation-scripts/random_startA.m
- __MACOSX/annotation-scripts/._random_startA.m
- annotation-scripts/random_startA8.m
- __MACOSX/annotation-scripts/._random_startA8.m
- annotation-scripts/random_startB.m
- __MACOSX/annotation-scripts/._random_startB.m
- annotation-scripts/random_startB8.m
- __MACOSX/annotation-scripts/._random_startB8.m
- annotation-scripts/random_startBt8.m
- __MACOSX/annotation-scripts/._random_startBt8.m
- annotation-scripts/read-me.doc
- __MACOSX/annotation-scripts/._read-me.doc
- annotation-scripts/rotateticklabel.m
- __MACOSX/annotation-scripts/._rotateticklabel.m
- annotation-scripts/simulateEstimateA.m
- __MACOSX/annotation-scripts/._simulateEstimateA.m
- annotation-scripts/simulateEstimateB.m
- __MACOSX/annotation-scripts/._simulateEstimateB.m
- annotation-scripts/test_chi.m
- __MACOSX/annotation-scripts/._test_chi.m
- annotation-scripts/testModels.m
- __MACOSX/annotation-scripts/._testModels.m
- annotation-scripts/unpack.m
- __MACOSX/annotation-scripts/._unpack.m
- annotation-scripts/unpacklambda.m
- __MACOSX/annotation-scripts/._unpacklambda.m
- annotation-scripts/valueProbability.m
- annotation-scripts/valueProbabilityBt.m
- __MACOSX/annotation-scripts/._valueProbabilityBt.m
