# Supplementary material for: How to Get the Most out of Your Curation Effort
Source: PLoS Comput Biol. 2009 May 22;5(5):e1000391. doi: 10.1371/journal.pcbi.1000391 (PMC2678295; doi:10.1371/journal.pcbi.1000391)
Supplement: Dataset S2 — Complete set of MatLab programs required to estimate model parameters (under both models described here) and to compute the posterior distribution of correct annotation values. (0.62 MB ZIP) [file pcbi.1000391.s003.zip › annotation-scripts/allPatternsA.m]

function pat = allPatternsA(omegas,theta1,theta2,theta3)
% function pat = allPatternsA(omegas,theta1,theta2,theta3)

alphas = getAlphas(omegas);

n=length(omegas);
m = n^3;
pat=zeros(m,1);

ii=0;
for i=1:n
    for j=1:n
        for k=1:n
            ii = ii+1;
            pat(ii)=expectedPattern(alphas,omegas,theta1,theta2,theta3,i,j,k);
%           disp([ '$' num2str(i) num2str(j) num2str(k) '$ & $' num2str(pat(ii)) '$ \\']);
        end
    end
end

%disp(['Sum: ' num2str(sum(pat))]);
