# Supplementary material for: How to Get the Most out of Your Curation Effort
Source: PLoS Comput Biol. 2009 May 22;5(5):e1000391. doi: 10.1371/journal.pcbi.1000391 (PMC2678295; doi:10.1371/journal.pcbi.1000391)
Supplement: Dataset S2 — Complete set of MatLab programs required to estimate model parameters (under both models described here) and to compute the posterior distribution of correct annotation values. (0.62 MB ZIP) [file pcbi.1000391.s003.zip › annotation-scripts/analyseDimension.m]

function [sh, h, nn, p] = analyseDimension(Dim,model,theta,ga,n,alphas)

% model = 1 --> A
% model = 2 --> Bt

for i=1:size(Dim,1)
    for j=1:size(Dim,2)
        if Dim(i,j) < -1
            Dim(i,j) = n;
        end
    end
end

distr = zeros(1,n);
h = 0;
sh = 0;
nn = 0;
for i=1:size(Dim,1)    
    
    % compute truth
    ii = find(Dim(i,:)~=-1);
    
    tmp = Dim(i,ii);
    distr = distr * 0.;
        
    for j=1:length(tmp)
        distr(tmp(j)) = distr(tmp(j)) + 1;
    end
    
    Truth = find(max(distr)==distr);
    tt = theta(ii(1:3));

    if model == 2
       pp = computePosteriorBt(tmp(1),tmp(2),tmp(3),tt(1),tt(2),tt(3),ga,n);
       sM = 'Bt';
    else 
       pp = computePosteriorA(tmp,tt,alphas,n);
       sM = 'A ';
    end       

    %disp(pp);
    
    if tmp(1)~=tmp(2) && tmp(1)~=tmp(3) && tmp(2)~=tmp(3)
        
        
        nn = nn + 1;
      
        onemax = find(max(pp)==pp(:));
        twomax = 0;
        tmp1 = 0;
                
        for j=1:length(pp)
            
            if j~=onemax && pp(j) > tmp1
                twomax = j;
                tmp1 = pp(j);
            end
        end
    
	     if max(max(Truth==onemax),max(Truth==twomax)) == 1
	   
	       h = h + 1;
	
	       if max(bitand(Truth,onemax))
		      sh = sh + 1;
		   end
	
	
	    end
        
    end    
    
end
p = test_chi(sh,h,nn);
el = -floor(-log10(p));
disp([sprintf('%s Superhits: ', sM)  num2str(sh) sprintf(' (%1.9g %s)',p(1),p2str(p(1))) ...
              ' Hits: ' num2str(h) sprintf(' (%1.9g %s)',p(2),p2str(p(2))) ' out of ' num2str(nn)]);
