# Supplementary material for: How to Get the Most out of Your Curation Effort
Source: PLoS Comput Biol. 2009 May 22;5(5):e1000391. doi: 10.1371/journal.pcbi.1000391 (PMC2678295; doi:10.1371/journal.pcbi.1000391)
Supplement: Dataset S2 — Complete set of MatLab programs required to estimate model parameters (under both models described here) and to compute the posterior distribution of correct annotation values. (0.62 MB ZIP) [file pcbi.1000391.s003.zip › annotation-scripts/B2A.m]

function t = B2A(x,dimension)

[gam, lambd1, lambd2, lambd3] = unpack(x,dimension);

% compute thetas:
t = zeros(1,3);

for i=1:dimension
    t(1)=t(1) + gam(i)*lambd1(i,i);
    t(2)=t(2) + gam(i)*lambd2(i,i);
    t(3)=t(3) + gam(i)*lambd3(i,i);
end
