# Supplementary material for: How to Get the Most out of Your Curation Effort
Source: PLoS Comput Biol. 2009 May 22;5(5):e1000391. doi: 10.1371/journal.pcbi.1000391 (PMC2678295; doi:10.1371/journal.pcbi.1000391)
Supplement: Dataset S2 — Complete set of MatLab programs required to estimate model parameters (under both models described here) and to compute the posterior distribution of correct annotation values. (0.62 MB ZIP) [file pcbi.1000391.s003.zip › annotation-scripts/computePosteriorA.m]

function  posteriors = computePosteriorA(vijk, tijk, alphas, dimension)
% function  [vsorted, psorted] = computePosteriorA(vijk, tijk, alphas, dimension)
%
% *vijk* -- values provided by annotators *i*, *j*, and *k*
% *tijk* -- truth values for annotators *i*, *j*, and *k*
% *alphas* pre-computed values of alpha-parameters
% * dimension* number of permissible annotations
%
%  *posteriors*  -- posterior probability values for annotations 1, 2, ..., *dimension*
%  note: annotation values *vijk(i)*'s are *integer* values between 1 and *dimension* 

posteriors = zeros(1,dimension);

%-----------------------------------------------
% aaa
if vijk(1) == vijk(2) && vijk(2) == vijk(3)

x1 = tijk(1)*tijk(2)*tijk(3);
x2 = (1-tijk(1))*(1-tijk(2))*(1-tijk(3));

p1 = x1/(x1 + alphas(4)*x2);
p2 = (1 - p1)/(dimension - 1);

for j=1:dimension
	if vijk(1) == j
       posteriors(j) = p1;
    else
	   posteriors(j) = p2;
	end
end
%-----------------------------------------------
% aaA
elseif vijk(1) == vijk(2) && vijk(2) ~= vijk(3)
	
	x1 = tijk(1)*tijk(2)*(1-tijk(3));
	x2 = (1-tijk(1))*(1-tijk(2))*tijk(3);
	x3 = (1-tijk(1))*(1-tijk(2))*(1-tijk(3));
    
    % a is correct
	p1 = x1/(x1 + alphas(3)*x2 + alphas(5)*x3);
	
	% A is correct
	p2 = (alphas(3)*x2)/(x1 + alphas(3)*x2 + alphas(5)*x3);
	
	% neither a nor A are correct
	p3 = (1 - p1 - p2)/(dimension - 2);

	for j=1:dimension
		if vijk(1) == j
	       posteriors(j) = p1;
	    elseif vijk(3) == j
		   posteriors(j) = p2;
		else
		   posteriors(j) = p3;
		end
	end
%-----------------------------------------------
% aAa
elseif vijk(1) == vijk(3) && vijk(2) ~= vijk(3)

	x1 = tijk(1)*(1-tijk(2))*tijk(3);
	x2 = (1-tijk(1))*tijk(2)*(1-tijk(3));
	x3 = (1-tijk(1))*(1-tijk(2))*(1-tijk(3));
	
    % a is correct
	p1 = x1/(x1 + alphas(2)*x2 + alphas(6)*x3);
	
	% A is correct
	p2 = (alphas(2)*x2)/(x1 + alphas(2)*x2 + alphas(6)*x3);
	
	% neither a nor A are correct
	p3 = (1 - p1 - p2)/(dimension - 2);

	for j=1:dimension
		if vijk(1) == j
	       posteriors(j) = p1;
	    elseif vijk(2) == j
		   posteriors(j) = p2;
		else
		   posteriors(j) = p3;
		end
	end
%-----------------------------------------------
% Aaa
elseif vijk(2) == vijk(3) && vijk(1) ~= vijk(3)

	x1 = (1-tijk(1))*tijk(2)*tijk(3);
	x2 = tijk(1)*(1-tijk(2))*(1-tijk(3));
	x3 = (1-tijk(1))*(1-tijk(2))*(1-tijk(3));
	
    % a is correct
	p1 = x1/(x1 + alphas(1)*x2 + alphas(7)*x3);
	
	% A is correct
	p2 = (alphas(1)*x2)/(x1 + alphas(1)*x2 + alphas(7)*x3);
	
	% neither a nor A are correct
	p3 = (1 - p1 - p2)/(dimension - 2);

	for j=1:dimension
		if vijk(1) == j
	       posteriors(j) = p2;
	    elseif vijk(2) == j
		   posteriors(j) = p1;
		else
		   posteriors(j) = p3;
		end
	end
%-----------------------------------------------	
% aAb
elseif vijk(1) ~= vijk(2) && vijk(2) ~= vijk(3)
	
	x1 = tijk(1)*(1-tijk(2))*(1-tijk(3));
	x2 = (1-tijk(1))*tijk(2)*(1-tijk(3));
	x3 = (1-tijk(1))*(1-tijk(2))*tijk(3);	
	x4 = (1-tijk(1))*(1-tijk(2))*(1-tijk(3));
	
	summa1 = 1 - alphas(4) - alphas(5) - alphas(6) - alphas(7);
	summa2 = (1-alphas(1))*x1 + (1-alphas(2))*x2 + (1-alphas(3))*x3 + summa1*x4;
	
	% a is correct
	p1 = (1-alphas(1))*x1/summa2;
	
	% A is correct
	p2 = (1-alphas(2))*x2/summa2;
	
	% b is correct
	p3 = (1-alphas(3))*x3/summa2;
	
	% (a, A, b) are all incorrect
	p4 = (summa1*x4/summa2)/(dimension - 3);
	
	
	for j=1:dimension
		if vijk(1) == j
	       posteriors(j) = p1;
	    elseif vijk(2) == j
		   posteriors(j) = p2;
		elseif vijk(3) == j
		   posteriors(j) = p3;
		else
		   posteriors(j) = p4;
		end
	end
end
