# Supplementary material for: How to Get the Most out of Your Curation Effort
Source: PLoS Comput Biol. 2009 May 22;5(5):e1000391. doi: 10.1371/journal.pcbi.1000391 (PMC2678295; doi:10.1371/journal.pcbi.1000391)
Supplement: Dataset S2 — Complete set of MatLab programs required to estimate model parameters (under both models described here) and to compute the posterior distribution of correct annotation values. (0.62 MB ZIP) [file pcbi.1000391.s003.zip › annotation-scripts/computePosteriorBt.m]

function dist = computePosteriorBt(v1,v2,v3,t1,t2,t3,gam,dim)

  dist = zeros(1,dim);

  for i=1:dim
      dist(i) = probGivenTrueB(v1,v2,v3,t1,t2,t3,i,gam(i),dim);
  end

  summa = sum(dist);
  dist = dist/summa;
