# Supplementary material for: How to Get the Most out of Your Curation Effort
Source: PLoS Comput Biol. 2009 May 22;5(5):e1000391. doi: 10.1371/journal.pcbi.1000391 (PMC2678295; doi:10.1371/journal.pcbi.1000391)
Supplement: Dataset S2 — Complete set of MatLab programs required to estimate model parameters (under both models described here) and to compute the posterior distribution of correct annotation values. (0.62 MB ZIP) [file pcbi.1000391.s003.zip › annotation-scripts/estimate_all_Bt.m]

function estimate_all_Bt(runs)

[xbest2, fbest2] = EstimateBt(2,runs,1,1);
[xbest3, fbest3] = EstimateBt(3,runs,1,1);

[xbest4, fbest4] = EstimateBt(4,runs,1,1);
[xbest1, fbest1] = EstimateBt(1,runs,1,1);

save('best-estimates-Bt.mat','xbest1','xbest2','xbest3','xbest4', ...
                             'fbest1','fbest2','fbest3','fbest4');
