# Supplementary material for: How to Get the Most out of Your Curation Effort
Source: PLoS Comput Biol. 2009 May 22;5(5):e1000391. doi: 10.1371/journal.pcbi.1000391 (PMC2678295; doi:10.1371/journal.pcbi.1000391)
Supplement: Dataset S2 — Complete set of MatLab programs required to estimate model parameters (under both models described here) and to compute the posterior distribution of correct annotation values. (0.62 MB ZIP) [file pcbi.1000391.s003.zip › annotation-scripts/EstimateA.m]

function EstimateA(Dim2test,numberOfRuns,usepriors,estimatealphas)
% function EstimateA(Dim2test,numberOfRuns,usepriors,estimatealphas)	
% estimates model parameters under model A
% *Dim2test*: 1, 2, 3 or 4
% 1 --> number of fragments
% 2 --> evidence
% 3 --> focus
% 4 --> polarity + certainty
%
% *numberOfRuns* -- number of independent runs with a randomly 
%                   chosen starting point in parameter space	
% *usepriors* -- 1 or 0; if set to 1, uses beta-priors for 
%                   theta-parameters with (a,b) set to (2,1)
% *estimatealphas* -- 1 or 0; if set to 1, alpha-parameters are used
%                   explicitly in the likelihood function 
%                   (to get proper ML or MAP estimates, in the text 
%                   the model is described as A-with-Alphas); if set to 0, 
%                   alpha-parameters are computed as a function of 
%                   estimates of omega-parameters
%
% the *data* comes as a choice of one of 4 matrices stored in file *patterns8.mat*
% 
% the function requires: 
%                       *estimateOmegas.m*
%                       *estimateOmegas8.m*
%                       *expPat.m*
%                       *getAlphas.m*
%                       *getBeta.m*
%                       *likeA.m*
%                       *likeA8.m*
%                       *random_start8.m*
	
maxiter = 100000;
Ltolerance = 0.0000001;
Xtolerance = 0.0000001;
OPTIONS=optimset('Display','off','MaxIter',maxiter,'MaxFunEvals',...
                  100*maxiter,'TolFun',Ltolerance,'TolX',Xtolerance);        
rand('twister',sum(100*clock));
load('patterns8.mat');
tt = clock;

switch(Dim2test)
    case {1}
        data = Np;

    case {2}
        data = Ep;
        
    case {3}
        data = Fp;
        
    case {4}
        data = Pp;

end

%disp(data);

if estimatealphas==1
	Res = zeros(numberOfRuns,11);
else
    Res = zeros(numberOfRuns,8);
end
FF = zeros(numberOfRuns,1);
best_x = [];
best_x =  zeros(1,8);
best_f = -Inf;

        omegas = estimateOmegas8(data);
        alphas = getAlphas(omegas);
        
        %disp(omegas);
        %disp(alphas);

        for j=1:numberOfRuns
            
            disp(j);
            x0 = random_startA8(estimatealphas);
           [x_best, f_best] = fminsearch(@(y) -likeA8(y,alphas,omegas,data,usepriors,estimatealphas),...
                              x0);         
                
          FF(j)=f_best;
          Res(j,:)=x_best(:);
          disp([sprintf(' $%f$ & ', FF(j)) '\\']);
          disp([sprintf(' $%f$ &', Res(j,1:8)) '\\' ]);  
          if estimatealphas == 1
	         disp([sprintf(' $%f$ &', Res(j,9:11)) '\\' ]);
	      end
          tim = etime(clock,tt);
          disp(['Elapsed time: ' num2str(tim/60) ' minutes or ' num2str(tim/3600) ' hours.' ]);      
	      disp(' ');

        end
        
for i=1:numberOfRuns
    disp([sprintf(' $%f$ & ', -FF(i)) sprintf(' $%f$ &', Res(i,:)) '\\' ]);
end

save([num2str(Dim2test) '.mat'],'Res','FF');
