# Supplementary material for: How to Get the Most out of Your Curation Effort
Source: PLoS Comput Biol. 2009 May 22;5(5):e1000391. doi: 10.1371/journal.pcbi.1000391 (PMC2678295; doi:10.1371/journal.pcbi.1000391)
Supplement: Dataset S2 — Complete set of MatLab programs required to estimate model parameters (under both models described here) and to compute the posterior distribution of correct annotation values. (0.62 MB ZIP) [file pcbi.1000391.s003.zip › annotation-scripts/EstimateB.m]

function EstimateB(Dim2test,numberOfRuns,usepriors)
% function EstimateB(Dim2test,numberOfRuns,usepriors)	
% estimates model parameters under model B
% *Dim2test*: 1, 2, 3 or 4
% 1 --> number of fragments
% 2 --> evidence
% 3 --> focus
% 4 --> polarity + certainty
%
% *numberOfRuns* -- number of independent runs with a randomly 
%                   chosen starting point in parameter space	
% *usepriors* -- 1 or 0; if set to 1, uses beta-priors for 
%                   theta-parameters with (a,b) set to (2,1)
%
% the *data* comes as a choice of one of 4 matrices stored in file *patterns8.mat*
% 
% the function requires: 
%                       *indices.m*
%                       *unpack.m*
%                       *unpacklambda.m*
%                       *likeB.m*
%                       *likeB8.m*
%                       *patternFrequencies.m*
%                       *random_startJohn8.m*

maxiter = 100000;
Ltolerance = 0.0000001;
Xtolerance = 0.0000001;
OPTIONS=optimset('Display','off','MaxIter',maxiter,'MaxFunEvals',...
                  100*maxiter,'TolFun',Ltolerance,'TolX',Xtolerance);        
rand('twister',sum(100*clock));
load('patterns8.mat');
tt = clock;

switch(Dim2test)
    case {1}
        data = Np;

    case {2}
        data = Ep;
        
    case {3}
        data = Fp;
        
    case {4}
        data = Pp;

end

dim = floor(nthroot(max(max(size(data))),3));
disp(dim);

Res = zeros(numberOfRuns,dim-1 + (dim-1)*dim*8);
FF = zeros(numberOfRuns,1);
best_x = [];
best_x =  zeros(1,dim-1 + (dim-1)*dim*8);
best_f = -Inf;
        
        %disp(omegas);
        %disp(alphas);

        for j=1:numberOfRuns
            
            disp(j);
            x0 = random_startB8(dim);
           [x_best, f_best] = fminsearch(@(y) -likeB8(y,data,dim,usepriors),...
                              x0,OPTIONS);         
                
          FF(j)=f_best;
          Res(j,:)=x_best(:);
          disp([sprintf(' $%f$ & ', FF(j)) sprintf(' $%f$ &', Res(j,:)) '\\' ]);  
          tim = etime(clock,tt);
          disp(['Elapsed time: ' num2str(tim/60) ' minutes or ' num2str(tim/3600) ' hours.' ]);      

        end
        
for i=1:numberOfRuns
    disp([sprintf(' $%f$ & ', FF(i)) sprintf(' $%f$ &', Res(i,:)) '\\' ]);
end

save([num2str(Dim2test) '.mat'],'Res','FF');
