# Supplementary material for: How to Get the Most out of Your Curation Effort
Source: PLoS Comput Biol. 2009 May 22;5(5):e1000391. doi: 10.1371/journal.pcbi.1000391 (PMC2678295; doi:10.1371/journal.pcbi.1000391)
Supplement: Dataset S2 — Complete set of MatLab programs required to estimate model parameters (under both models described here) and to compute the posterior distribution of correct annotation values. (0.62 MB ZIP) [file pcbi.1000391.s003.zip › annotation-scripts/EstimateBt.m]

function [xbest, fbest] = EstimateBt(Dim2test,numberOfRuns,usepriors,useomegas)
% function [xbest, fbest] = EstimateBt(Dim2test,numberOfRuns,usepriors,useomegas)	
% estimates model parameters under model B-with-thetas
% *Dim2test*: 1, 2, 3 or 4
% 1 --> number of fragments
% 2 --> evidence
% 3 --> focus
% 4 --> polarity + certainty
%
% *numberOfRuns* -- number of independent runs with a randomly 
%                   chosen starting point in parameter space	
% *usepriors* -- 1 or 0; if set to 1, uses beta-priors for 
%                   theta-parameters with (a,b) set to (2,1)
% *useomegas* -- 1 or 0; if 1 estimates starting distribution 
%                   for *gamma* as empirical *omegas*
%
% the *data* comes as a choice of one of 4 matrices stored in file *patterns8.mat*
% 
% the function requires: 
%                       *likeBt.m*
%                       *likeBt8.m*
%                       *patternFrequenciesBt.m*
%                       *random_startBt8.m*

fbest = -Inf;
maxiter = 100000;
Ltolerance = 0.0000001;
Xtolerance = 0.0000001;
OPTIONS=optimset('Display','off','MaxIter',maxiter,'MaxFunEvals',...
                  100*maxiter,'TolFun',Ltolerance,'TolX',Xtolerance);        
rand('twister',sum(100*clock));
load('patterns8.mat');
tt = clock;

switch(Dim2test)
    case {1}
        data = Np;

    case {2}
        data = Ep;
        
    case {3}
        data = Fp;
        
    case {4}
        data = Pp;

end

dim = floor(nthroot(max(max(size(data))),3));
disp(dim);

Res = zeros(numberOfRuns,dim-1 + 8);
FF = zeros(numberOfRuns,1);
best_x = [];
best_x =  zeros(1,dim-1 + 8);
best_f = -Inf;
        
        for j=1:numberOfRuns
            
            disp(j);
            x0 = random_startBt8(dim,useomegas,data);
           [x_best, f_best] = fminsearch(@(y) -likeBt8(y,data,dim,usepriors),...
                              x0,OPTIONS);         
          disp([sprintf(' $%f$ & ', -f_best) ' \\']);
          disp([sprintf(' $%f$ &', x_best(1:dim-1)) '\\' ]);  
          disp([sprintf(' $%f$ &', x_best(dim:dim+7)) '\\' ]);  
          disp([sprintf(' $%f$ &', sum(x_best(dim:dim+7))) '\\' ]);  
          disp('  ');

          if fbest < -f_best
	            fbest = -f_best;
	            xbest = x_best;
	      end 

          tim = etime(clock,tt);
          disp(['Elapsed time: ' num2str(tim/60) ' minutes or ' num2str(tim/3600) ' hours.' ]);      

               
          FF(j)=f_best;
          Res(j,:)=x_best(:);

        end
        
for i=1:numberOfRuns
    disp([sprintf(' $%f$ & ', FF(i)) sprintf(' $%f$ &', Res(i,:)) '\\' ]);
end

save([num2str(Dim2test) 'BS.mat'],'Res','FF');
