# Supplementary material for: How to Get the Most out of Your Curation Effort
Source: PLoS Comput Biol. 2009 May 22;5(5):e1000391. doi: 10.1371/journal.pcbi.1000391 (PMC2678295; doi:10.1371/journal.pcbi.1000391)
Supplement: Dataset S2 — Complete set of MatLab programs required to estimate model parameters (under both models described here) and to compute the posterior distribution of correct annotation values. (0.62 MB ZIP) [file pcbi.1000391.s003.zip › annotation-scripts/estimateOmegas8.m]

function omegas = estimateOmegas8(counts8)

dim = floor(nthroot(size(counts8,1),3));
omegas = zeros(1,dim);
ii=0;


for i=1:dim
    for j=1:dim
        for k=1:dim
            ii = ii+1;
            for nchunks=1:8

                     omegas(i)=omegas(i)+counts8(ii,nchunks);
                     omegas(j)=omegas(j)+counts8(ii,nchunks);
                     omegas(k)=omegas(k)+counts8(ii,nchunks);
            end
        end
    end
end


omegas = omegas/(3*sum(sum(counts8)));
