# Supplementary material for: How to Get the Most out of Your Curation Effort
Source: PLoS Comput Biol. 2009 May 22;5(5):e1000391. doi: 10.1371/journal.pcbi.1000391 (PMC2678295; doi:10.1371/journal.pcbi.1000391)
Supplement: Dataset S2 — Complete set of MatLab programs required to estimate model parameters (under both models described here) and to compute the posterior distribution of correct annotation values. (0.62 MB ZIP) [file pcbi.1000391.s003.zip › annotation-scripts/expectedPattern.m]

function p = expectedPattern(alphas,omegas,theta1,theta2,theta3,i1,i2,i3)

b = getBeta(omegas,i1,i2,i3);

if i1==i2 && i2==i3
    
    p = (theta1*theta2*theta3 + ...
         (1-theta1)*(1-theta2)*(1-theta3)*alphas(4))*b; 
    return;
    
elseif i1==i2 
    
    p = (theta1*theta2*(1-theta3) + ...
         (1-theta1)*(1-theta2)*theta3*alphas(3) + ...
         (1-theta1)*(1-theta2)*(1-theta3)*alphas(5))*b; 
    return;
    
elseif i1==i3 
    
    p = (theta1*(1-theta2)*theta3 + ...
         (1-theta1)*theta2*(1-theta3)*alphas(2) + ...
         (1-theta1)*(1-theta2)*(1-theta3)*alphas(6))*b; 
    return;

elseif i2==i3 
    
    p = ((1-theta1)*theta2*theta3 + ...
         theta1*(1-theta2)*(1-theta3)*alphas(1) + ...
         (1-theta1)*(1-theta2)*(1-theta3)*alphas(7))*b; 
    return;
   
elseif i1~=i2 && i2~=i3 && i1~=i3
    
    p = ( (1-theta1)*(1-theta2)*(1-theta3)*(1-alphas(4)-alphas(5)-alphas(6)-alphas(7)) + ...
         theta1*(1-theta2)*(1-theta3)*(1-alphas(1)) + ...
         (1-theta1)*theta2*(1-theta3)*(1-alphas(2)) + ...
         (1-theta1)*(1-theta2)*theta3*(1-alphas(3)) )*b; 
    return;

    
else
    disp('Unexpected condition!!');
end
