# Supplementary material for: How to Get the Most out of Your Curation Effort
Source: PLoS Comput Biol. 2009 May 22;5(5):e1000391. doi: 10.1371/journal.pcbi.1000391 (PMC2678295; doi:10.1371/journal.pcbi.1000391)
Supplement: Dataset S2 — Complete set of MatLab programs required to estimate model parameters (under both models described here) and to compute the posterior distribution of correct annotation values. (0.62 MB ZIP) [file pcbi.1000391.s003.zip › annotation-scripts/generateData.m]

function data = generateData(pf, tot)

data = zeros(size(pf));

for i=1:tot
    
    x=rand;
    sum = 0;
    j=1;
    
    while x>sum+pf(j)
        sum=sum+pf(j);
        j=j+1;
    end
    
    data(j) = data(j)+1;
end
