# Supplementary material for: How to Get the Most out of Your Curation Effort
Source: PLoS Comput Biol. 2009 May 22;5(5):e1000391. doi: 10.1371/journal.pcbi.1000391 (PMC2678295; doi:10.1371/journal.pcbi.1000391)
Supplement: Dataset S2 — Complete set of MatLab programs required to estimate model parameters (under both models described here) and to compute the posterior distribution of correct annotation values. (0.62 MB ZIP) [file pcbi.1000391.s003.zip › annotation-scripts/generateDataA.m]

function counts = generateDataA(total,omegas,theta1,theta2,theta3)

pat = allPatternsA(omegas,theta1,theta2,theta3);
counts = zeros(size(pat));

for i=1:total
    
    x=rand;
    sum = 0;
    j=1;
    
    while x>sum+pat(j)
        sum=sum+pat(j);
        j=j+1;
    end
    
    counts(j) = counts(j)+1;    
end

n = length(omegas);
alphas = getAlphas(omegas);

ii=0;
for i=1:n
    for j=1:n
        for k=1:n
            ii = ii+1;
            xx=expectedPattern(alphas,omegas,theta1,theta2,theta3,i,j,k);
%            disp([ ' & $' num2str(i) num2str(j) num2str(k) '$ & $' num2str(xx) '$ & $' num2str(counts(ii)) '$ \\']);
        end
    end
end
