# Supplementary material for: How to Get the Most out of Your Curation Effort
Source: PLoS Comput Biol. 2009 May 22;5(5):e1000391. doi: 10.1371/journal.pcbi.1000391 (PMC2678295; doi:10.1371/journal.pcbi.1000391)
Supplement: Dataset S2 — Complete set of MatLab programs required to estimate model parameters (under both models described here) and to compute the posterior distribution of correct annotation values. (0.62 MB ZIP) [file pcbi.1000391.s003.zip › annotation-scripts/generateDataB.m]

function data = generateDataB(truetheta, tot, dimension)


[gam, lambd1, lambd2, lambd3] = unpack(truetheta,dimension);

[pf, pattern] = patternFrequencies(dimension,gam,lambd1,lambd2,lambd3);

data = generateData(pf, tot);
