# Supplementary material for: How to Get the Most out of Your Curation Effort
Source: PLoS Comput Biol. 2009 May 22;5(5):e1000391. doi: 10.1371/journal.pcbi.1000391 (PMC2678295; doi:10.1371/journal.pcbi.1000391)
Supplement: Dataset S2 — Complete set of MatLab programs required to estimate model parameters (under both models described here) and to compute the posterior distribution of correct annotation values. (0.62 MB ZIP) [file pcbi.1000391.s003.zip › annotation-scripts/generateOmegas.m]

function omegas = generateOmegas(dim)

omegas = zeros(1,dim);
rand('state',sum(100*clock));

ii = 0;
tmp = sort(rand(1,dim));
for i=2:dim
    ii = ii + 1;
    omegas(ii) = tmp(i)-tmp(i-1);
end

omegas(dim) = 1 - sum(omegas(1:dim-1));
