# Supplementary material for: How to Get the Most out of Your Curation Effort
Source: PLoS Comput Biol. 2009 May 22;5(5):e1000391. doi: 10.1371/journal.pcbi.1000391 (PMC2678295; doi:10.1371/journal.pcbi.1000391)
Supplement: Dataset S2 — Complete set of MatLab programs required to estimate model parameters (under both models described here) and to compute the posterior distribution of correct annotation values. (0.62 MB ZIP) [file pcbi.1000391.s003.zip › annotation-scripts/getAlphas.m]

function alphas = getAlphas(omega)
% function alphas = getAlphas(omega)

n = length(omega);
%-----------------------
% dublet sums

s2 = zeros(1,n);

for k=1:n

for i=1:n
    for j=1:n
       if i ~= k && j ~= k
          s2(k) = s2(k) + omega(i)*omega(j);
       end
    end
end

end

%------------------------
% triplet sums

s3 = zeros(1,n);

for k=1:n

for i=1:n
    for j=1:n
        for l=1:n
            if i ~= k && j ~= k && l ~=k
               s3(k) = s3(k) + omega(i)*omega(j)*omega(l);
            end
        end
    end
end

end


%------------------------
% a1 / a2 / a3

a1 = 0;
for i=1:n
    
    tmp = 0;
    for j=1:n
       if j~=i
          tmp = tmp + omega(j)^2;
       end    
    end
    
    a1 = a1 + omega(i)*tmp/s2(i);
end

alphas(1)=a1; alphas(2) = a1; alphas(3) = a1;

%------------------------
% a4

a4 = 0;

for i=1:n
    
   tmp = 0;
    for j=1:n
       if j~=i
          tmp = tmp + omega(j)^3;
       end    
    end
    
    a4 = a4 + omega(i)*tmp/s3(i);
end

alphas(4) = a4;

%------------------------
% a5, a6, a7

a5 = 0;
for i=1:n
    
    tmp = 0;
    for j=1:n
        for k=1:n
            if j~=i && k~=i && j~=k
               tmp = tmp + omega(k)*omega(j)^2;
            end
        end    
    end
    
    a5 = a5 + omega(i)*tmp/s3(i);
end

alphas(5)=a5; alphas(6) = a5; alphas(7) = a5;
