# Supplementary material for: How to Get the Most out of Your Curation Effort
Source: PLoS Comput Biol. 2009 May 22;5(5):e1000391. doi: 10.1371/journal.pcbi.1000391 (PMC2678295; doi:10.1371/journal.pcbi.1000391)
Supplement: Dataset S2 — Complete set of MatLab programs required to estimate model parameters (under both models described here) and to compute the posterior distribution of correct annotation values. (0.62 MB ZIP) [file pcbi.1000391.s003.zip › annotation-scripts/getBeta.m]

function onebeta = getBeta(omegas, i1, i2, i3)
% function onebeta = getBeta(omegas, i1, i2, i3)

n = length(omegas);

%--------------------------------------------------------------------------
if (i1 == i2 && i2 == i3) 
    tmp3 = 0;
    for i=1:n
        tmp3 = tmp3 + (omegas(i)^3);
    end
end


if (i1 == i2 && i2 ~= i3) || (i1 == i3 && i2 ~= i3) || (i2 == i3 && i1 ~= i3)
    tmp = 0;
    for i=1:n
        for j=1:n
            if i~=j
                tmp = tmp+(omegas(i)^2)*omegas(j);
            end
        end
    end
end


if i1 ~= i2 && i2 ~= i3 && i1 ~= i3
    tmp1 = 0;
    for i=1:n
        for j=1:n
            for k=1:n
                if i~=j && j ~= k && i ~= k
                   tmp1 = tmp1+omegas(i)*omegas(j)*omegas(k);
                end
            end
        end
    end
end

%-------------------------------------

if i1 == i2 && i2 == i3
    
    onebeta = (omegas(i1)^3)/tmp3;
    return;
    
elseif i1 == i2 && i2 ~= i3
    
    onebeta = (omegas(i1)^2)*omegas(i3)/tmp;
    return;
    
elseif i1 == i3 && i2 ~= i3
    
    onebeta = (omegas(i1)^2)*omegas(i2)/tmp;
    return;
    
elseif i2 == i3 && i1 ~= i3
    
    onebeta = omegas(i1)*omegas(i2)^2/tmp;
    return;

elseif i1 ~= i2 && i2 ~= i3 && i1 ~= i3
    
    if tmp1==0
        tmp1 = 1;
    end
    
    onebeta = omegas(i1)*omegas(i2)*omegas(i3)/tmp1;
    return;
    
else
    
    disp('Unexpected condition!!!');
    
end
