# Supplementary material for: How to Get the Most out of Your Curation Effort
Source: PLoS Comput Biol. 2009 May 22;5(5):e1000391. doi: 10.1371/journal.pcbi.1000391 (PMC2678295; doi:10.1371/journal.pcbi.1000391)
Supplement: Dataset S2 — Complete set of MatLab programs required to estimate model parameters (under both models described here) and to compute the posterior distribution of correct annotation values. (0.62 MB ZIP) [file pcbi.1000391.s003.zip › annotation-scripts/indices.m]

function [istart, iend] = indices(dimension, imatrix)
% function [istart, iend] = indices(dimension, imatrix)
% imatrix == 0 --> gamma
% imatrix == 1 --> lambda1
% ...
% imatrix == 8 --> lambda8

if imatrix==0
    istart = 1;
    iend = dimension-1;
    return;
end

lchunk = dimension*(dimension-1);
gchunk = dimension - 1;

istart = gchunk + (imatrix-1)*lchunk + 1;
iend = istart + lchunk - 1;
