# Supplementary material for: How to Get the Most out of Your Curation Effort
Source: PLoS Comput Biol. 2009 May 22;5(5):e1000391. doi: 10.1371/journal.pcbi.1000391 (PMC2678295; doi:10.1371/journal.pcbi.1000391)
Supplement: Dataset S2 — Complete set of MatLab programs required to estimate model parameters (under both models described here) and to compute the posterior distribution of correct annotation values. (0.62 MB ZIP) [file pcbi.1000391.s003.zip › annotation-scripts/likeA.m]

function like = likeA(x,alphas,omegas,counts,usepriors,estimatealphas)

    if estimatealphas == 1
	   if x(5)+3*x(6) > 1
	     like = -Inf;
	     return;
	   end
	end

	if min(x) <= 0 || max(x) > 1
	    like = -Inf;
	    return;
	end
	
al = zeros(size(alphas));
for i=1:length(alphas)
	al(i)=alphas(i);
end

if estimatealphas==1
	al(1) = x(4);
	al(2) = x(4);
	al(3) = x(4);
	al(4) = x(5);
	al(5) = x(6);
	al(6) = x(6);
	al(7) = x(6);
end

% prior on *thetas*
if usepriors==1
   like = log(betapdf(x(1),2,1)) + log(betapdf(x(2),2,1)) + log(betapdf(x(3),2,1));
else
   like = 0;
end

n=floor(nthroot(length(counts),3));

ii=0;
for i=1:n
    for j=1:n
        for k=1:n
            ii = ii+1;
            like = like + counts(ii)*log(expPat(al,omegas,x(1),x(2),x(3),i,j,k));
        end
    end
end
