# Supplementary material for: How to Get the Most out of Your Curation Effort
Source: PLoS Comput Biol. 2009 May 22;5(5):e1000391. doi: 10.1371/journal.pcbi.1000391 (PMC2678295; doi:10.1371/journal.pcbi.1000391)
Supplement: Dataset S2 — Complete set of MatLab programs required to estimate model parameters (under both models described here) and to compute the posterior distribution of correct annotation values. (0.62 MB ZIP) [file pcbi.1000391.s003.zip › annotation-scripts/likeA8.m]

function l = likeA8(x,alphas,omegas,counts,usepriors,estimatealphas)

ind = [1 2 3; 2 3 4; 3 4 5; 4 5 6; 5 6 7; 6 7 8; 1 7 8; 1 2 8];
l = 0;
for i=1:8 
	if estimatealphas == 1
       xx = [x(ind(i,:)) x(9:11)];
    else
	   xx = x(ind(i,:));
	end 
    l = l + likeA(xx,alphas,omegas,counts(:,i),usepriors,estimatealphas);
end


    
