# Supplementary material for: How to Get the Most out of Your Curation Effort
Source: PLoS Comput Biol. 2009 May 22;5(5):e1000391. doi: 10.1371/journal.pcbi.1000391 (PMC2678295; doi:10.1371/journal.pcbi.1000391)
Supplement: Dataset S2 — Complete set of MatLab programs required to estimate model parameters (under both models described here) and to compute the posterior distribution of correct annotation values. (0.62 MB ZIP) [file pcbi.1000391.s003.zip › annotation-scripts/likeB.m]

function l=likeB(x,data,dimension,usepriors)
[gam, lambd1, lambd2, lambd3] = unpack(x,dimension);
[pf, pattern] = patternFrequencies(dimension,gam,lambd1,lambd2,lambd3);

t = zeros(1,3);

for i=1:dimension
    t(1)=t(1) + gam(i)*lambd1(i,i);
    t(2)=t(2) + gam(i)*lambd2(i,i);
    t(3)=t(3) + gam(i)*lambd3(i,i);
end


if min([min(gam) min(min(lambd1)) min(min(lambd2)) min(min(lambd3))]) < 0
    l = -Inf;
    return;
end

if usepriors == 1
   l = log(betapdf(t(1),2,1)) + log(betapdf(t(2),2,1)) + log(betapdf(t(3),2,1));
else
   l = 0;
end
   
   
for i=1:length(pf)
    l = l + data(i)*log(pf(i));
end
