# Supplementary material for: How to Get the Most out of Your Curation Effort
Source: PLoS Comput Biol. 2009 May 22;5(5):e1000391. doi: 10.1371/journal.pcbi.1000391 (PMC2678295; doi:10.1371/journal.pcbi.1000391)
Supplement: Dataset S2 — Complete set of MatLab programs required to estimate model parameters (under both models described here) and to compute the posterior distribution of correct annotation values. (0.62 MB ZIP) [file pcbi.1000391.s003.zip › annotation-scripts/likeBt.m]

function l=likeBt(x,data,dimension,usepriors)
% Bt = model B with thetas
gam = zeros(1,dimension);
gam = x(1:dimension-1);
gam(dimension) = 1 - sum(gam(1:dimension-1));

t = zeros(1,3);
t(1) = x(dimension);
t(2) = x(dimension+1);
t(3) = x(dimension+2);
	
[pf, pattern] = patternFrequenciesBt(dimension,gam,t);

if min([min(gam) min(t)]) < 0 || max(max(gam),max(t)) > 1
    l = -Inf;
    return;
end

if usepriors==1
   l = log(betapdf(t(1),2,1)) + log(betapdf(t(2),2,1)) + log(betapdf(t(3),2,1));
else
   l=0;
end

for i=1:length(pf)
    l = l + data(i)*log(pf(i));
end
