# Supplementary material for: How to Get the Most out of Your Curation Effort
Source: PLoS Comput Biol. 2009 May 22;5(5):e1000391. doi: 10.1371/journal.pcbi.1000391 (PMC2678295; doi:10.1371/journal.pcbi.1000391)
Supplement: Dataset S2 — Complete set of MatLab programs required to estimate model parameters (under both models described here) and to compute the posterior distribution of correct annotation values. (0.62 MB ZIP) [file pcbi.1000391.s003.zip › annotation-scripts/likeBt8.m]

function l=likeBS8(x,counts,dim,usepriors)

ind = [1 2 3; 2 3 4; 3 4 5; 4 5 6; 5 6 7; 6 7 8; 1 7 8; 1 2 8];
l = 0;
xx = zeros(1,dim-1 + 2);
xx(1:dim-1) = x(1:dim-1);


for i=1:8 
    
    xx(dim) = x(ind(i,1)+dim-1);
    xx(dim+1) = x(ind(i,2)+dim-1);
    xx(dim+2) = x(ind(i,3)+dim-1);

    l = l + likeBt(xx,counts(:,i),dim,usepriors);
end
