# Supplementary material for: How to Get the Most out of Your Curation Effort
Source: PLoS Comput Biol. 2009 May 22;5(5):e1000391. doi: 10.1371/journal.pcbi.1000391 (PMC2678295; doi:10.1371/journal.pcbi.1000391)
Supplement: Dataset S2 — Complete set of MatLab programs required to estimate model parameters (under both models described here) and to compute the posterior distribution of correct annotation values. (0.62 MB ZIP) [file pcbi.1000391.s003.zip › annotation-scripts/p2str.m]

function s = p2str(p)

if p < 0.0001
   s = '****';
elseif p < 0.001
   s = '*** ';
elseif p < 0.01
   s = '**  ';
elseif p < 0.05
   s = '*   ';
else 
   s = '    ';
end
