# Supplementary material for: How to Get the Most out of Your Curation Effort
Source: PLoS Comput Biol. 2009 May 22;5(5):e1000391. doi: 10.1371/journal.pcbi.1000391 (PMC2678295; doi:10.1371/journal.pcbi.1000391)
Supplement: Dataset S2 — Complete set of MatLab programs required to estimate model parameters (under both models described here) and to compute the posterior distribution of correct annotation values. (0.62 MB ZIP) [file pcbi.1000391.s003.zip › annotation-scripts/patternFrequenciesBt.m]

function [pf, pattern] = patternFrequenciesBt(dimension,gam,t)
% function [pf, pattern] = patternFrequenciesBt(dimension,gam,t)

n = dimension^3;
pf = zeros(1,n);
pattern = {};

count = 0;
for i = 1:dimension
    for j = 1:dimension
        for k = 1:dimension
            count = count + 1;
            pattern{count}=[i j k];
            pf(count) = valueProbabilityBt([i j k],...                
                        gam,t,dimension);
        end
    end
end
