# Supplementary material for: How to Get the Most out of Your Curation Effort
Source: PLoS Comput Biol. 2009 May 22;5(5):e1000391. doi: 10.1371/journal.pcbi.1000391 (PMC2678295; doi:10.1371/journal.pcbi.1000391)
Supplement: Dataset S2 — Complete set of MatLab programs required to estimate model parameters (under both models described here) and to compute the posterior distribution of correct annotation values. (0.62 MB ZIP) [file pcbi.1000391.s003.zip › annotation-scripts/plotAccuraciesBt.m]

function plotAccuraciesBt()

	load('patterns8.mat');
	load('best-estimates-Bt.mat');
	% 'postN', 'postP', 'postE', 'postF', 'tN', 'tP', 'tE', 'tF', 'N', 'P',
	% 'E', 'F'
	load('posteriors.mat');

	nN = length(xbest1)-8+1;
	nE = length(xbest2)-8+1;
	nF = length(xbest3)-8+1;
	nP = length(xbest4)-8+1;

	ttN = xbest1(nN:length(xbest1));
	ttE = xbest2(nE:length(xbest2));
	ttF = xbest3(nF:length(xbest3));
	ttP = xbest4(nP:length(xbest4));
	
	
	eva = {'L', 'T', 'I', 'M', 'O', 'Y', 'A', 'N'};
	
figure;


axes('Fontsize',18);

x = zeros(1,16);
y = zeros(1,16);

shift = 0.5;
for i=1:8;
	x(2*i) = i+shift;
	x(2*i-1) = i-shift;
	y(2*i) = ttN(i);
	y(2*i-1) = ttN(i);
end
plot(x,y,'LineWidth',30,'Color',[0.8 0.8 0.8],'LineStyle','-'); 
xlabel('Annotators','FontSize',26); ylabel('Accuracy','FontSize',26);

set(gca,'XTick',1:8)
set(gca,'XTickLabel',{'L', 'T', 'I', 'M', 'O', 'Y', 'A', 'N'},'FontSize',20);
set(gca,'YTick',0.6:0.1:1)
set(gca,'YTickLabel',{'.6','','.8','','1'},'FontSize',20);
%h = gca;
%th = rotateticklabel(h,45,20);
hold on;

shift = 0.5+0.1;
for i=1:8;
	x(2*i) = i+shift;
	x(2*i-1) = i-(1-shift);
	y(2*i) = ttE(i);
	y(2*i-1) = ttE(i);
end
plot(x,y,'LineWidth',30,'Color',[0.8 0.2 0.2],'LineStyle','-'); 
xlabel('Annotators','FontSize',26); ylabel('Accuracy','FontSize',26);

shift = 0.5+0.2;
for i=1:8;
	x(2*i) = i+shift;
	x(2*i-1) = i-(1-shift);
	y(2*i) = ttF(i);
	y(2*i-1) = ttF(i);
end
plot(x,y,'LineWidth',30,'Color','y','LineStyle','-'); 
xlabel('Annotators','FontSize',26); ylabel('Accuracy','FontSize',26);

shift = 0.5+0.3;
for i=1:8;
	x(2*i) = i+shift;
	x(2*i-1) = i-(1-shift);
	y(2*i) = ttP(i);
	y(2*i-1) = ttP(i);
end
plot(x,y,'LineWidth',30,'Color',[0.2 0.2 0.8],'LineStyle','-'); 
xlabel('Annotators','FontSize',26); ylabel('Accuracy','FontSize',26);


legend({'  Number of fragments','  Evidence','  Focus','  Polarity + Certainty'});

hold off;
