# Supplementary material for: How to Get the Most out of Your Curation Effort
Source: PLoS Comput Biol. 2009 May 22;5(5):e1000391. doi: 10.1371/journal.pcbi.1000391 (PMC2678295; doi:10.1371/journal.pcbi.1000391)
Supplement: Dataset S2 — Complete set of MatLab programs required to estimate model parameters (under both models described here) and to compute the posterior distribution of correct annotation values. (0.62 MB ZIP) [file pcbi.1000391.s003.zip › annotation-scripts/plotGammas.m]

function plotGammas()

	load('patterns8.mat');
	load('best-estimates-Bt.mat');
	% 'postN', 'postP', 'postE', 'postF', 'tN', 'tP', 'tE', 'tF', 'N', 'P',
	% 'E', 'F'
	load('posteriors.mat');

	nN = length(xbest1)-8+1;
	nE = length(xbest2)-8+1;
	nF = length(xbest3)-8+1;
	nP = length(xbest4)-8+1;

	gN = zeros(1,nN);
	gE = zeros(1,nE);
	gF = zeros(1,nF);
	gP = zeros(1,nP);

	gN(1:nN-1) = xbest1(1:nN-1); gN(nN) = 1 - sum(gN(1:nN-1));
	gE(1:nE-1) = xbest2(1:nE-1); gE(nE) = 1 - sum(gE(1:nE-1));
	gF(1:nF-1) = xbest3(1:nF-1); gF(nF) = 1 - sum(gF(1:nF-1));
	gP(1:nP-1) = xbest4(1:nP-1); gP(nP) = 1 - sum(gP(1:nP-1));
	
figure;

axes('Fontsize',18);

subplot(2,2,1); plot(1:length(gN),gN,'ko--','MarkerFaceColor','k','MarkerSize',14); title('Fragments','FontSize',26);
xlabel('Number of fragments','FontSize',26); ylabel('Probability','FontSize',26);

set(gca,'XTick',1:9)
set(gca,'XTickLabel',{'1','','3','','5','','7','','Error'},'FontSize',20);
set(gca,'YTick',0:0.25:0.75)
set(gca,'YTickLabel',{'0','','0.5','0.75'},'FontSize',20);
h = gca;
th = rotateticklabel(h,45,20);


subplot(2,2,2); plot(1:length(gE),gE,'ks','MarkerFaceColor','k','MarkerSize',14); title('Evidence','FontSize',26);
xlabel('Codes','FontSize',26); ylabel('Probability','FontSize',26);
set(gca,'XTick',1:5)
set(gca,'XTickLabel',{'E0','E1','E2','E3','Error'},'FontSize',20);
set(gca,'YTick',0:0.25:0.75)
set(gca,'YTickLabel',{'0','0.25','0.5','0.75'},'FontSize',20);
h = gca;
th = rotateticklabel(h,45,20);

subplot(2,2,3); plot(1:length(gF),gF,'ks','MarkerFaceColor','k','MarkerSize',14); title('Focus','FontSize',26);
xlabel('Codes','FontSize',26); ylabel('Probability','FontSize',26);
set(gca,'XTick',1:8)
set(gca,'XTickLabel',{'G','M','G+M','S','G+S','M+S','G+M+S','Error'},'FontSize',20);
set(gca,'YTick',0:0.25:0.75)
set(gca,'YTickLabel',{'0','0.25','0.5','0.75'},'FontSize',20);
h = gca;
th = rotateticklabel(h,45,20);

subplot(2,2,4); plot(1:length(gP),gP,'ko--','MarkerFaceColor','k','MarkerSize',14); title('Polarity + Certainty','FontSize',26);
xlabel('Codes','FontSize',26); ylabel('Probability','FontSize',26);
set(gca,'XTick',1:8)
set(gca,'XTickLabel',{'N3','N2','N1','N0/P0','P1','P2','P3','Error'},'FontSize',20);
set(gca,'YTick',0:0.25:0.75)
set(gca,'YTickLabel',{'0','0.25','0.5','0.75'},'FontSize',20);
h = gca;
th = rotateticklabel(h,45,20);
