# Supplementary material for: How to Get the Most out of Your Curation Effort
Source: PLoS Comput Biol. 2009 May 22;5(5):e1000391. doi: 10.1371/journal.pcbi.1000391 (PMC2678295; doi:10.1371/journal.pcbi.1000391)
Supplement: Dataset S2 — Complete set of MatLab programs required to estimate model parameters (under both models described here) and to compute the posterior distribution of correct annotation values. (0.62 MB ZIP) [file pcbi.1000391.s003.zip › annotation-scripts/prior.m]

function p = prior(x)

lp = log(betapdf(x(1),2,1)) + log(betapdf(x(2),2,1)) + log(betapdf(x(3),2,1)) - ...
     log(betapdf(1,2,1)) - log(betapdf(1,2,1)) - log(betapdf(1,2,1));
p = exp(lp);
