# Supplementary material for: How to Get the Most out of Your Curation Effort
Source: PLoS Comput Biol. 2009 May 22;5(5):e1000391. doi: 10.1371/journal.pcbi.1000391 (PMC2678295; doi:10.1371/journal.pcbi.1000391)
Supplement: Dataset S2 — Complete set of MatLab programs required to estimate model parameters (under both models described here) and to compute the posterior distribution of correct annotation values. (0.62 MB ZIP) [file pcbi.1000391.s003.zip › annotation-scripts/probGivenTrueB.m]

function p = probGivenTrueB(v1,v2,v3,t1,t2,t3,vt,gamt,dim)

if v1==vt
	tt1=t1;
else
	tt1 = (1-t1)/(dim-1);
end

if v2==vt
	tt2=t2;
else
	tt2 = (1-t2)/(dim-1);
end

if v3==vt
	tt3=t3;
else
	tt3 = (1-t3)/(dim-1);
end

p = gamt*tt1*tt2*tt3;
