# Supplementary material for: How to Get the Most out of Your Curation Effort
Source: PLoS Comput Biol. 2009 May 22;5(5):e1000391. doi: 10.1371/journal.pcbi.1000391 (PMC2678295; doi:10.1371/journal.pcbi.1000391)
Supplement: Dataset S2 — Complete set of MatLab programs required to estimate model parameters (under both models described here) and to compute the posterior distribution of correct annotation values. (0.62 MB ZIP) [file pcbi.1000391.s003.zip › annotation-scripts/random_startA8.m]

function x = random_startA8(estimatealphas)

if estimatealphas == 1
   x = zeros(1,11);
else
   x = zeros(1,8);
end

for i=1:8
    x(i) = 0.5 + rand * 0.5;
end

if estimatealphas == 1
 	for i=9:11
	    x(i) = rand / 4;
	end
end
