# Supplementary material for: How to Get the Most out of Your Curation Effort
Source: PLoS Comput Biol. 2009 May 22;5(5):e1000391. doi: 10.1371/journal.pcbi.1000391 (PMC2678295; doi:10.1371/journal.pcbi.1000391)
Supplement: Dataset S2 — Complete set of MatLab programs required to estimate model parameters (under both models described here) and to compute the posterior distribution of correct annotation values. (0.62 MB ZIP) [file pcbi.1000391.s003.zip › annotation-scripts/random_startB.m]

function x = random_startB(dim)

rand('state',sum(100*clock));
x = zeros(1,(dim-1) + 3*(dim-1)*dim);
ii = 0;

tmp = sort(rand(1,dim));
for i=2:dim
    ii = ii + 1;
    x(ii) = tmp(i)-tmp(i-1);
end

for k = 1:3
   for i=1:dim
      tmp = sort(rand(1,dim));
      for j=2:dim
          ii = ii + 1;
          x(ii) = tmp(j)-tmp(j-1);
      end
   end
end
