# Supplementary material for: How to Get the Most out of Your Curation Effort
Source: PLoS Comput Biol. 2009 May 22;5(5):e1000391. doi: 10.1371/journal.pcbi.1000391 (PMC2678295; doi:10.1371/journal.pcbi.1000391)
Supplement: Dataset S2 — Complete set of MatLab programs required to estimate model parameters (under both models described here) and to compute the posterior distribution of correct annotation values. (0.62 MB ZIP) [file pcbi.1000391.s003.zip › annotation-scripts/random_startBt8.m]

function x = random_startBt8(dim,alphaslikeomegas,counts)

rand('state',sum(100*clock));
x = zeros(1,(dim-1) + 8);
ii = 0;

if alphaslikeomegas == 0

   tmp = sort(rand(1,dim));
   for i=2:dim
       ii = ii + 1;
       x(ii) = tmp(i)-tmp(i-1);
   end
else
   
   omegas = estimateOmegas8(counts);
   x(1:dim-1)=omegas(1:dim-1);
   ii = dim-1;
   
end
    
   

for k = 1:8
    ii = ii + 1;
    x(ii) = 0.95+rand*0.05;
end
