# Supplementary material for: How to Get the Most out of Your Curation Effort
Source: PLoS Comput Biol. 2009 May 22;5(5):e1000391. doi: 10.1371/journal.pcbi.1000391 (PMC2678295; doi:10.1371/journal.pcbi.1000391)
Supplement: Dataset S2 — Complete set of MatLab programs required to estimate model parameters (under both models described here) and to compute the posterior distribution of correct annotation values. (0.62 MB ZIP) [file pcbi.1000391.s003.zip › annotation-scripts/rotateticklabel.m]

function th=rotateticklabel(h,rot,fontsize)
%ROTATETICKLABEL rotates tick labels
%   TH=ROTATETICKLABEL(H,ROT) is the calling form where H is a handle to
%   the axis that contains the XTickLabels that are to be rotated. ROT is
%   a parameter that specifies the angle of rotation.  TH is a handle to the text objects created. For long
%   strings such as those produced by datetick, you may have to adjust the
%   position of the axes so the labels don't get cut off.
%
%   Of course, GCA can be substituted for H if desired.
%
%   Written Oct 14, 2005 by Andy Bliss
%   Copyright 2005 by Andy Bliss


%make sure the rotation is in the range 0:360 (brute force method)
while rot>360
    rot=rot-360;
end
while rot<0
    rot=rot+360;
end

%get current tick labels
a=get(h,'XTickLabel');
%erase current tick labels from figure
set(h,'XTickLabel',[]);
%get tick label positions
b=get(h,'XTick');
c=get(h,'YTick');
%make new tick labels
if rot<180
    th=text(b,repmat(c(1)-.1*(c(2)-c(1)),length(b),1),a,'HorizontalAlignment','right','rotation',rot,'FontSize',fontsize);
else
    th=text(b,repmat(c(1)-.1*(c(2)-c(1)),length(b),1),a,'HorizontalAlignment','left','rotation',rot,'FontSize',fontsize);
end
