# Supplementary material for: How to Get the Most out of Your Curation Effort
Source: PLoS Comput Biol. 2009 May 22;5(5):e1000391. doi: 10.1371/journal.pcbi.1000391 (PMC2678295; doi:10.1371/journal.pcbi.1000391)
Supplement: Dataset S2 — Complete set of MatLab programs required to estimate model parameters (under both models described here) and to compute the posterior distribution of correct annotation values. (0.62 MB ZIP) [file pcbi.1000391.s003.zip › annotation-scripts/simulateEstimateA.m]

function simulateEstimateA(dim,numberOfRuns,numberOfSubRuns,fileMat)
% function simulateEstimateA(dim,numberOfRuns,numberOfSubRuns,fileMat)
%
% simulates data under model A, estimates under both A and B
%	
% *dim* -- number of allowed values for a hypothetical annotation 
% *numberOfRuns* -- number of independent runs (with a randomly 
%                   chosen starting point in parameter space)each involving simulation and estimation	
% *numberOfSubRuns* --  as long as we know that we should observe multiple modes under both models,
%                   we can do optimization for each generated dataset *numberOfSubRuns*, recording the 
%                   best result as final
% *fileMat* -- name of the output mat-file
	
	
maxiter = 100000;
Ltolerance = 0.0000001;
Xtolerance = 0.0000001;
OPTIONS=optimset('Display','off','MaxIter',maxiter,'MaxFunEvals',...
                  100*maxiter,'TolFun',Ltolerance,'TolX',Xtolerance);        
rand('twister',sum(100*clock));
tot = 10000;
tot = 10000;
ResA = zeros(numberOfRuns,6);
ResB = zeros(numberOfRuns,6);
LogL = zeros(numberOfRuns,2);
tt = clock;

k = 0;
for i=1:numberOfRuns
    disp(' ');
    disp(i);
    k = k+1;


              OK = 0;
              while OK < 1
                  t = [];
                  t = random_startA(dim);
      
                  if rand < prior(t)
                     OK = 1;
                     
                     omegas = generateOmegas(dim);
                     data = generateDataA(tot,omegas,t(1),t(2),t(3));

                  end
               end
    
    % record "true" values
        ResA(k,1) = t(1);
        ResA(k,3) = t(2);
        ResA(k,5) = t(3);
        ResB(k,1) = t(1);
        ResB(k,3) = t(2);
        ResB(k,5) = t(3);
    
    % estimate under model A
    
        best_x = [];
        best_x =  zeros(1,3);
        best_f = -Inf;
        omegas = estimateOmegas(data);
        alphas = getAlphas(omegas);

        for j=1:numberOfSubRuns
  
               OK = 0;
               while OK < 1
                  x0 = [];
                  x0 = random_startA(dim);
      
                  if rand < prior(x0)
                     OK = 1;
                  end
               end

        [x_best, f_best] = fminsearch(@(y) -likeA(y,alphas,omegas,data,1,0),...
                           x0,OPTIONS);         
                
            if -f_best > best_f
                best_f = -f_best;
                best_x(:) = x_best(:);
            end
            
        end
       
        ResA(k,2) = best_x(1);
        ResA(k,4) = best_x(2);
        ResA(k,6) = best_x(3);
        LogL(k,1) = -f_best;

        disp(['A: ' num2str(ResA(k,:))]);
   
    % estimate under model B
    
        best_x = [];
        best_x =  zeros(1,3);
        best_f = -Inf;

        for j=1:numberOfSubRuns
            
               OK = 0;
               while OK < 1
                  x0 = [];
                  x0 = random_startB(dim);
                  t = B2A(x0,dim);
                  
                  if rand < prior(t)
                     OK = 1;
                  end
               end

            [x_best, f_best] = fminsearch(@(y) -likeB(y,data,dim,1),...
                           x0,OPTIONS);         
                
            if -f_best + log(prior(B2A(x_best,dim))) > best_f
                best_f = -f_best + log(prior(B2A(x_best,dim)));
                best_x(:) = B2A(x_best,dim);
            end
        end
       
        ResB(k,2) = best_x(1);
        ResB(k,4) = best_x(2);
        ResB(k,6) = best_x(3);
        LogL(k,2) = -f_best;

        disp(['B: ' num2str(ResB(k,:))]);
        tim = etime(clock,tt);
        disp([ 'Elapsed time: ' num2str(tim/60) ' minutes or ' num2str(tim/3600) ' hours.' ]);

    % record estimates
    
    
end
        tim = etime(clock,tt);
        disp([ 'Elapsed time: ' num2str(tim/60) ' minutes or ' num2str(tim/3600) ' hours.' ]);


save(fileMat,'ResA','ResB','LogL');
