# Supplementary material for: How to Get the Most out of Your Curation Effort
Source: PLoS Comput Biol. 2009 May 22;5(5):e1000391. doi: 10.1371/journal.pcbi.1000391 (PMC2678295; doi:10.1371/journal.pcbi.1000391)
Supplement: Dataset S2 — Complete set of MatLab programs required to estimate model parameters (under both models described here) and to compute the posterior distribution of correct annotation values. (0.62 MB ZIP) [file pcbi.1000391.s003.zip › annotation-scripts/test_chi.m]

function p = test_chi(n1,n2,ntotal)

format long;
p = zeros(1,2);

p(1) = 1-chi2cdf((n1-ntotal/3)^2/(ntotal/3)+(ntotal-n1-2*ntotal/3)^2/(2*ntotal/3),1);
p(2) = 1-chi2cdf((n2-2*ntotal/3)^2/(2*ntotal/3)+(ntotal-n2-ntotal/3)^2/(ntotal/3),1);
