# Supplementary material for: How to Get the Most out of Your Curation Effort
Source: PLoS Comput Biol. 2009 May 22;5(5):e1000391. doi: 10.1371/journal.pcbi.1000391 (PMC2678295; doi:10.1371/journal.pcbi.1000391)
Supplement: Dataset S2 — Complete set of MatLab programs required to estimate model parameters (under both models described here) and to compute the posterior distribution of correct annotation values. (0.62 MB ZIP) [file pcbi.1000391.s003.zip › annotation-scripts/testModels.m]

function testModels()

load('patterns8.mat');
load('best-estimates-Bt.mat');
% 'postN', 'postP', 'postE', 'postF', 'tN', 'tP', 'tE', 'tF', 'N', 'P',
% 'E', 'F'
load('posteriors.mat');

nN = length(xbest1)-8+1;
nE = length(xbest2)-8+1;
nF = length(xbest3)-8+1;
nP = length(xbest4)-8+1;

gN = zeros(1,nN);
gE = zeros(1,nE);
gF = zeros(1,nF);
gP = zeros(1,nP);

gN(1:nN-1) = xbest1(1:nN-1); gN(nN) = 1 - sum(gN(1:nN-1));
gE(1:nE-1) = xbest2(1:nE-1); gE(nE) = 1 - sum(gE(1:nE-1));
gF(1:nF-1) = xbest3(1:nF-1); gF(nF) = 1 - sum(gF(1:nF-1));
gP(1:nP-1) = xbest4(1:nP-1); gP(nP) = 1 - sum(gP(1:nP-1));

ttN = xbest1(nN:length(xbest1));
ttE = xbest2(nE:length(xbest2));
ttF = xbest3(nF:length(xbest3));
ttP = xbest4(nP:length(xbest4));

% 'E5',  'F5',  'N5',  'P5'
load('patterns5.mat');
% 'id2s', 'idK2s','index'
load('indices.mat');

load('8-5.mat');

% *N5* --> 5 evaluators
% *N*  --> three evaluators at each time
% *index* --> mapping of *i*th sentence in 5-chunk to *index(i)* serntence in
% 3-chunk
% *postN* --> estimated poisterior distribution

% compute *omegas* and *alphas*

        omegasN = estimateOmegas8(Np);
        alphasN = getAlphas(omegasN);
        
        omegasE = estimateOmegas8(Ep);
        alphasE = getAlphas(omegasE);
                
        omegasF = estimateOmegas8(Fp);
        alphasF = getAlphas(omegasF);
                       
        omegasP = estimateOmegas8(Pp);
        alphasP = getAlphas(omegasP);

 %----------------------------------------------------------------
    % N5(i,:)
    % N(index(i),:) 
    % should refer to the same sentence

    N85 = [];

    for i=1:size(N5,1)
	  N85(i,:) = [N(index(i),:) N5(i,:)];
	end

disp('Number of fragments');
	[shNa, hNa, nnNa, pNa] = analyseDimension(N85,1,tN,gN,nN,alphasN);
	[shNb, hNb, nnNb, pNb] = analyseDimension(N85,2,ttN,gN,nN,alphasN);
    disp(' ');

disp('Evidence');    
    [shEa, hEa, nnEa, pEa] = analyseDimension(E85,1,tE,gE,nE,alphasE);
	[shEb, hEb, nnEb, pEb] = analyseDimension(E85,2,ttE,gE,nE,alphasE);
	disp(' ');

disp('Focus');
    [shFa, hFa, nnFa, pFa] = analyseDimension(F85,1,tF,gF,nF,alphasF);
	[shFb, hFb, nnFb, pFb] = analyseDimension(F85,2,ttF,gF,nF,alphasF);
	disp(' ');

disp('Polarity + Certainty');
    [shPa, hPa, nnPa, pPa] = analyseDimension(P85,1,tP,gP,nP,alphasP);
	[shPb, hPb, nnPb, pPb] = analyseDimension(P85,2,ttP,gP,nP,alphasP);
	disp(' ');
