# Supplementary material for: How to Get the Most out of Your Curation Effort
Source: PLoS Comput Biol. 2009 May 22;5(5):e1000391. doi: 10.1371/journal.pcbi.1000391 (PMC2678295; doi:10.1371/journal.pcbi.1000391)
Supplement: Dataset S2 — Complete set of MatLab programs required to estimate model parameters (under both models described here) and to compute the posterior distribution of correct annotation values. (0.62 MB ZIP) [file pcbi.1000391.s003.zip › annotation-scripts/unpack.m]

function [gamma, lambda1, lambda2, lambda3] = unpack(x,dimension)

gamma = zeros(1,dimension);
gamma(1:dimension-1)=x(1:dimension-1);
gamma(dimension)=1-sum(gamma(1:dimension-1));

lambda1 = unpacklambda(x, 1, dimension);
lambda2 = unpacklambda(x, 2, dimension);
lambda3 = unpacklambda(x, 3, dimension);
