# Supplementary material for: How to Get the Most out of Your Curation Effort
Source: PLoS Comput Biol. 2009 May 22;5(5):e1000391. doi: 10.1371/journal.pcbi.1000391 (PMC2678295; doi:10.1371/journal.pcbi.1000391)
Supplement: Dataset S2 — Complete set of MatLab programs required to estimate model parameters (under both models described here) and to compute the posterior distribution of correct annotation values. (0.62 MB ZIP) [file pcbi.1000391.s003.zip › annotation-scripts/unpacklambda.m]

function l = unpacklambda(x, num, dimension)

       l = zeros(dimension, dimension);
[is, ie] = indices(dimension, num);
tmp = reshape(x(is:ie),dimension-1,dimension);
tmp = tmp';

for i=1:dimension
    
   j=1; 
   
   while j <= dimension-1
      if j < i
        l(i,j) = tmp(i,j);
      else
        l(i,j+1)=tmp(i,j);
      end
      j = j + 1;
   end
   
   l(i,i) = 1 - sum(tmp(i,:));
    
end
