# Supplementary material for: How to Get the Most out of Your Curation Effort
Source: PLoS Comput Biol. 2009 May 22;5(5):e1000391. doi: 10.1371/journal.pcbi.1000391 (PMC2678295; doi:10.1371/journal.pcbi.1000391)
Supplement: Dataset S2 — Complete set of MatLab programs required to estimate model parameters (under both models described here) and to compute the posterior distribution of correct annotation values. (0.62 MB ZIP) [file pcbi.1000391.s003.zip › annotation-scripts/valueProbability.m]

function p = valueProbability(V,gamm,lambd1,lambd2,lambd3)
% function p = valueProbability(V,gamm,ambd1,lambd2,lambd3)
% *gamm* is 1 x n array of gamma_psi parameters
% *lambd_y* is a n x n tensor for y-th evaluator-specific error
% probabilities
 
n = length(gamm);


p = 0;
for i=1:n
  p = p + gamm(i)*lambd1(i,V(1))*lambd2(i,V(2))*lambd3(i,V(3));
end
