# Supplementary material for: How to Get the Most out of Your Curation Effort
Source: PLoS Comput Biol. 2009 May 22;5(5):e1000391. doi: 10.1371/journal.pcbi.1000391 (PMC2678295; doi:10.1371/journal.pcbi.1000391)
Supplement: Dataset S2 — Complete set of MatLab programs required to estimate model parameters (under both models described here) and to compute the posterior distribution of correct annotation values. (0.62 MB ZIP) [file pcbi.1000391.s003.zip › annotation-scripts/valueProbabilityBt.m]

function p = valueProbabilityBt(V,gamm,t, dim)
% function p = valueProbabilityBt(V,gamm,t, dim)
% *gamm* is 1 x n array of gamma_psi parameters
% *t* is a 1 x 3 vector of accuracies

p = 0;
for i=1:dim
  
  if i==V(1)
	   l1 = t(1);
  else
	   l1 = (1 - t(1))/(dim-1);	
  end
 
 if i==V(2)
	   l2 = t(2);
  else
	   l2 = (1 - t(2))/(dim-1);	
  end

  if i==V(3)
	   l3 = t(3);
  else
	   l3 = (1 - t(3))/(dim-1);	
  end
 
  p = p + gamm(i)*l1*l2*l3;
end
